# Supplementary material for: Associations Between Polygenic Risk for Alzheimer’s Disease and Grey Matter Volume Are Dependent on APOE, Pathological and Diagnostic Status
Source: Genes (Basel). 2025 Sep 25;16(10):1128. doi: 10.3390/genes16101128 (PMC12562698; doi:10.3390/genes16101128)
Supplement: Supplementary file 1 [file genes-16-01128-s001.zip]

Archive with 1 entries (1 files):
- genes-3837032-supplementary.pdf
